# Supplementary material for: Proteomic Analysis of Caspofungin-Induced Responses in Planktonic Cells and Biofilms of Candida albicans
Source: Front Microbiol. 2021 Feb 18;12:639123. doi: 10.3389/fmicb.2021.639123 (PMC7931687; doi:10.3389/fmicb.2021.639123)
Supplement: Supplementary file 1 [file Data_Sheet_1.xlsx]

## Sheet: Planktonic
Supplemental Dataset S1. The differentially expressed proteins in C. albicans planktonic cells treated by caspofungin
UniProt accession no.	Protein names	Gene names	Log2 fold change	p-value
Q5ANC2	60S ribosomal protein L18	RPL18	2.6018	0.0654989
Q5A7K0	40S ribosomal protein S24	RPS24	2.39532	0.0472989
Q59LS1		RPL3	2.38184	0.0176007
Q5A4W7		FAS1	2.27031	0.0464528
Q5APD9		IDH1	2.18772	0.0058433
Q5AB87		RPL16A	2.17646	0.00591737
Q5AGX8		LAT1	2.12824	0.00828507
Q59T44	40S ribosomal protein S8	RPS8A	2.09718	0.0604689
Q5AJB1		TFP1	2.07973	0.0029429
Q5A5Q8;Q5A8Y0		RPS42;RPS4A	2.05546	0.0415742
Q59N00		RPS3	2.04006	0.0167045
Q5AFQ0		RPS18	1.99692	0.0210288
Q5A0T8;Q5A0M1		IDH2	1.98575	0.0370646
Q5A389		RPS20	1.98487	0.00295321
Q96UX5	Heat shock protein 78, mitochondrial	HSP78	1.97047	0.0368995
P53704;Q5AJH4	Glutamine--fructose-6-phosphate aminotransferase [isomerizing]	GFA1	1.9529	0.0209132
Q59QQ1;Q59QM8	Glutamine synthetase	GLN1	1.94188	0.016091
Q5A5V6		PDB1	1.89958	0.0374998
Q9UVJ4	60S ribosomal protein L10a	RPL10A	1.89409	0.0233292
Q5AP79		MIR1	1.87612	0.0106893
Q59TC4		LYS22	1.87017	0.0331621
Q59YF1		LEU42	1.86404	0.00697119
Q5ANH6		RPS15	1.82476	0.00846934
Q5A6A1		RPL24A	1.79711	0.0117786
P83781	Mitochondrial outer membrane protein porin	POR1	1.73584	0.0175249
Q5AIA6		SNZ1	1.7334	0.0351959
Q59QN7		SDH2	1.72741	0.0338785
Q59PT0		VMA2	1.72299	0.0102912
P40910	40S ribosomal protein S1	RPS1	1.67958	0.0388644
Q5AG43		RPS5	1.66377	0.0110028
P10613;G1UB69	Lanosterol 14-alpha demethylase	ERG11	1.64673	0.0207669
Q5AHE9		YIM1	1.64145	0.0143621
Q5APK5		COX5	1.63773	0.0341946
Q5A3K7		SER33	1.63712	0.037577
Q5AQ31;Q5API7		DAK2	1.63695	0.0544711
O42817	40S ribosomal protein S0	RPS0	1.62873	0.0567669
Q5AHK8		PYC2	1.58133	0.0461651
Q5AMI6	40S ribosomal protein S6	RPS6A	1.5804	0.0161718
Q5A376;Q5A3G5		CaO19.6387;HSP104	1.57756	0.0420618
Q5ADQ6	40S ribosomal protein S12	RPS12	1.56439	0.0339473
Q5AJF7		RPL12	1.54327	0.0404985
Q59ZE0		ATP4	1.53622	0.0590511
Q5AML4;Q5AN19	60S ribosomal protein L20	RPL20B	1.53159	0.0539128
Q5ALV6		RPS26A	1.52412	0.0351019
Q96W54	40S ribosomal protein S22	RPS22A	1.50823	0.00201939
Q5AJ93		RPS7A	1.5078	0.0221865
Q5AI14		TPS2	1.47872	0.0288943
Q5A678		SSZ1	1.46079	0.0585923
Q59KI0		UGP1	1.45894	0.0650922
Q5A516		PET9	1.40004	0.00852804
O93827	Mannose-1-phosphate guanyltransferase	MPG1	1.39235	0.0156815
Q5ABD6		TUB2	1.38509	0.0108656
Q59S78	Small COPII coat GTPase SAR1	SAR1	1.36667	0.00256691
Q5A2A5		GRS1	1.34842	0.0176515
Q5A789		DPM1	1.32361	0.0556369
Q59QS2		CAM1-1;TEF4	1.31217	0.0233432
Q59ZX4		RPL4B	1.30216	0.0368958
Q59RD8;Q59RA8	ATP synthase subunit alpha	ATP1	1.285	0.0437309
Q5A1E8		SDH1;SDH12	1.27052	0.0322923
Q59ZZ5	Citrate synthase	CIT1	1.27037	0.00991617
Q59LZ5		TOM70	1.26788	0.00235959
Q59UR7	ATP synthase subunit beta	ATP2	1.24669	0.0307127
Q5AHF6		RPL21A	1.22927	0.0157169
P83774	Guanine nucleotide-binding protein subunit beta-like protein	ASC1	1.20637	0.0319382
Q5AD47;Q5AD44;Q5ADH5;Q5ADH6;Q5AD45		CaO19.2021;HGT6;HGT7;HGT8;HXT62	1.19129	0.0544995
Q5AND9;P22274	ADP-ribosylation factor	ARF1;ARF2	1.19038	0.022015
Q5A0K5;Q5A0S2		ALD4;ALD5	1.16712	0.0421517
Q59KP4	Glutamate dehydrogenase	GDH3	1.16152	0.0177793
Q5ADW7		FUM12	1.11975	0.0674566
P0CY34	Transcriptional repressor TUP1	TUP1	1.1189	0.014245
Q59ZT0		GDI1	1.1153	0.0363935
Q5AGZ8	6-phosphofructokinase	PFK2	1.11113	0.0649587
O42766	14-3-3 protein homolog	BMH1	1.09532	0.0215673
Q5A8A4	ATP synthase subunit gamma	ATP3;CaO19.3223	1.08706	0.0178435
Q5AG68	Nucleoside diphosphate kinase	YNK1	1.08056	0.0118333
Q5A9A4		CDC60B	1.04585	0.00556569
O42825	GTP-binding protein RHO1	RHO1	1.03932	0.0045528
Q59US9		CAR2	-1.00228	0.0268684
Q5AHZ9			-1.03463	0.0455327
Q59P43		GSP1	-1.04368	0.0342651
Q9URB4	Fructose-bisphosphate aldolase	FBA1	-1.09019	0.00399203
Q59NL9			-1.09247	0.0279094
Q59Y37		PST2	-1.09722	0.0409024
Q59T35		OSM1	-1.19622	0.034518
Q59WW7	Glutathione peroxidase	GPS2	-1.31213	0.0627823
Q5A1Q0			-1.3233	0.00753106
Q59WC0		LYS7	-1.36828	0.0536007
P83776	Hexokinase-2	HXK2	-1.37252	0.0125164
Q5A8X6		LSC1	-1.42368	0.00961013
Q5A017	Transaldolase	TAL1	-1.44246	0.0269687
Q5A2Z0		CYP5	-1.454	0.0151494
P29717	Glucan 1,3-beta-glucosidase	XOG1	-1.45966	0.0192427
Q5AG62		GRE3	-1.4666	0.017843
Q59UG8		IFR2	-1.51582	0.0239025
Q59WG0		HNT1	-1.51837	0.0139755
P46273	Phosphoglycerate kinase	PGK1	-1.54646	0.00361205
Q59RC5;Q59KZ5		FMA1	-1.55987	0.0392913
Q59WF0		NIT3	-1.62374	0.0126699
Q5AMP4	Malate dehydrogenase	MDH1-1	-1.63204	0.0138635
Q5ADN2		PMU1	-1.68691	0.0310096
Q5A860	Translationally-controlled tumor protein homolog	TMA19	-1.69677	0.0273609
Q5AC80		ADO1	-1.76118	0.0117805
P83777	Inorganic pyrophosphatase	IPP1	-1.78277	0.00347829
P83778	Malate dehydrogenase, cytoplasmic	MDH1	-1.78277	0.0230898
Q5AJS1;Q5AJE2		RNA1	-1.86555	0.0407367
Q5A403			-1.86686	0.0158537
Q5A3V6	3,4-dihydroxy-2-butanone 4-phosphate synthase	RIB3	-1.88365	0.0215861
Q59RJ3		CaO19.9673	-1.91944	0.000200513
Q5A253;Q5A202		PGM2	-1.93787	0.0144184
Q59YN7;P34948	Mannose-6-phosphate isomerase	PMI1	-1.93973	0.0150338
Q9P940	Triosephosphate isomerase	TPI1	-1.94598	0.00760424
Q59M70	NADH-cytochrome b5 reductase 2	MCR1	-1.98668	0.0141282
Q5AMN7			-2.00589	0.00794193
Q5AMT2		BGL2	-2.0094	0.00492732
Q5A3Y7			-2.02845	0.00525714
Q59P14		LYS1	-2.02954	0.00064502
Q59XX2		MP65	-2.045	0.0364224
P53698	Cytochrome c	CYC1	-2.06189	0.00681931
Q5ADT3			-2.06714	0.023893
Q5A7P9		DOT5	-2.10992	0.00163853
Q5A4I4			-2.1256	0.00812195
Q5AD39		MXR1	-2.16592	0.00334866
Q5AJ84		POX181	-2.17095	0.0486876
Q59Q76		CMD1	-2.20537	0.0125842
Q5AKW4		AGM1	-2.24151	0.0152409
Q5ABB2		GLO1	-2.3051	0.00244772
Q5ADM5			-2.30862	0.0023741
Q5AF44		AHP1	-2.38701	0.00386193
Q59U89			-2.45493	0.00179392
Q5AF31		IDI1	-2.45805	0.00602955
Q5ADT4			-2.49407	0.00289448
Q5A784			-2.53197	0.062774
Q5A915		TXL1	-2.53734	0.00173489
O94083	Eukaryotic translation initiation factor 5A	ANB1	-2.5509	0.00700858
Q5AF03			-2.58603	0.00320586
P22011	Peptidyl-prolyl cis-trans isomerase	CYP1	-2.5923	0.00313925
Q5A109;Q5ADS0		UBI3;UBI4	-2.63276	0.000658456
Q5ALM6	Peptidyl-prolyl cis-trans isomerase	CPR3	-2.7113	0.00133941
P28870	FK506-binding protein 1	RBP1	-2.71974	0.00224429
Q5A2G9;Q5A2B7		TRP99	-2.72061	0.00179501
Q5AKU5		SIM1	-2.74728	0.0129199
Q9UVL1	Non-histone chromosomal protein 6	NHP6	-2.77057	0.0349999
Q59SM9	Sulfurtransferase	FMP31	-2.92689	0.00326174
Q59PZ6		SOL3	-3.05051	0.00791691
Q5A1M1		TFS1	-3.15207	0.0130468
Q5ABB1		TTR1	-3.3067	0.00357314
Q5AF37			-3.53137	0.00353689
Q5ACN1	Thioredoxin	TRX1	-3.69875	0.00602137
