# Supplementary material for: Proteomic Analysis of Caspofungin-Induced Responses in Planktonic Cells and Biofilms of Candida albicans
Source: Front Microbiol. 2021 Feb 18;12:639123. doi: 10.3389/fmicb.2021.639123 (PMC7931687; doi:10.3389/fmicb.2021.639123)
Supplement: Supplementary file 2 [file Data_Sheet_2.xlsx]

## Sheet: Biofilm
Supplemental Dataset S2. The differentially expressed proteins in C. albicans biofilms treated by caspofungin
UniProt accession no.	Protein names	Gene names	Log2 fold change	p-value
Q59N00		RPS3	5.01672	0.00199718
P25997	Elongation factor 3	CEF3	4.96329	0.000360288
Q59LN7		KGD1	4.94166	0.00358493
Q5AFQ0		RPS18	4.64636	0.00242019
Q5A4W7		FAS1	4.56887	0.000201333
Q59TC4		LYS22	4.41512	0.000258238
O42817	40S ribosomal protein S0	RPS0	4.40476	0.000185745
Q5AK53	6-phosphofructokinase	PFK1	4.40386	0.00107414
Q96UX5	Heat shock protein 78, mitochondrial	HSP78	4.38165	0.00604118
Q59YF1		LEU42	4.38016	0.00177497
P87206	ATP-dependent RNA helicase eIF4A	TIF1	4.37163	0.00082617
P40910	40S ribosomal protein S1	RPS1	4.36892	0.00533679
Q5AP79		MIR1	4.36603	0.00250043
Q5AEN2		RPL9B	4.31832	0.00392151
Q5A5Q8;Q5A8Y0		RPS42;RPS4A	4.26224	0.000945922
Q5A7K0	40S ribosomal protein S24	RPS24	4.23944	0.00634516
Q5AML4;Q5AN19	60S ribosomal protein L20	RPL20B	4.13608	0.00361861
Q5AG43		RPS5	4.04185	1.03407e-05
Q5AGX8		LAT1	3.98479	0.00106463
Q5AFQ4		RPP0	3.94511	0.00025107
Q59M73		RPL23A	3.86143	0.000722747
Q5AHK8		PYC2	3.72892	0.000294571
Q5A0Z9		PDA1	3.68216	0.000539311
Q59WG3		CDC48	3.67756	0.00351742
Q5A3K7		SER33	3.64706	0.000244231
Q5APK5		COX5	3.5147	0.000451532
Q59LS1		RPL3	3.49357	0.02989
Q59KI0		UGP1	3.48604	0.00339361
Q5A5V6		PDB1	3.43359	0.00304483
Q59PT0		VMA2	3.43039	0.00045231
Q96W54	40S ribosomal protein S22	RPS22A	3.3804	0.0018013
Q5A516		PET9	3.30425	0.00280347
Q59RB8	Isocitrate lyase	ICL1	3.27242	0.051257
Q5A376;Q5A3G5		CaO19.6387;HSP104	3.21408	0.000838797
Q59ZE0		ATP4	3.20389	0.00222364
P46598	Heat shock protein 90 homolog	HSP90	3.15469	0.000607755
Q5ADQ6	40S ribosomal protein S12	RPS12	3.14007	0.000301036
Q5AJF7		RPL12	3.04979	0.00722763
O74261	Heat shock protein 60, mitochondrial	HSP60	3.02183	0.000431001
Q5AJ93		RPS7A	2.93041	3.93447e-05
Q5AFP7	Phosphorylase	GPH1	2.89842	0.0174573
Q5AMI6	40S ribosomal protein S6	RPS6A	2.8693	0.0095567
P83781	Mitochondrial outer membrane protein porin	POR1	2.85259	0.00301225
Q59RD8;Q59RA8	ATP synthase subunit alpha	ATP1	2.8513	0.0103406
Q5AHH4			2.75689	0.00189962
Q59QH2		CSH1	2.74625	0.0216756
Q9UVJ4	60S ribosomal protein L10a	RPL10A	2.7193	0.0133251
Q5APD9		IDH1	2.7174	0.000840804
Q5APD2	Malate synthase	MLS1	2.71664	0.0566642
O59931	60S ribosomal protein L13	RPL13	2.70824	0.0386489
Q5A2X3		UBA1	2.6762	0.0135271
Q59UR7	ATP synthase subunit beta	ATP2	2.66234	0.000517323
Q5A7P7		ATP5	2.6458	0.00755812
Q5A0T8;Q5A0M1		IDH2	2.56675	0.00387844
Q5A389		RPS20	2.51606	0.0158072
Q59WJ0		RPL82	2.49856	0.00835328
P83774	Guanine nucleotide-binding protein subunit beta-like protein	ASC1	2.46469	0.0676089
Q59Z66		RPL11	2.41886	0.0824628
Q59ZX4		RPL4B	2.39445	0.0112185
Q59QS2		CAM1-1;TEF4	2.37952	0.000810807
O42766	14-3-3 protein homolog	BMH1	2.37127	0.00257352
Q5A8A4	ATP synthase subunit gamma	ATP3;CaO19.3223	2.31604	0.0242549
O93827	Mannose-1-phosphate guanyltransferase	MPG1	2.25664	0.00056381
Q59VP1;P48989	Histone H2B.1;Histone H2B.2	HTB1;HTB2	2.25112	0.0538593
Q96VB9	Heat shock protein homolog SSE1	MSI3	2.22299	0.00117387
Q59PV8		ATP7	2.13278	0.00441722
P83782	Cytochrome b-c1 complex subunit 2, mitochondrial	QCR2	2.11754	0.00774974
Q9Y7F0	Peroxiredoxin TSA1	TSA1	2.08509	0.01545
Q59KP4	Glutamate dehydrogenase	GDH3	2.04782	0.00504772
Q59VP2	Histone H2A.2	HTA2	1.99481	0.105552
Q5A0K5;Q5A0S2		ALD4;ALD5	1.986	0.0137157
Q5AIA6		SNZ1	1.93521	0.0641064
Q5ABD6		TUB2	1.93105	0.00402849
Q5AI15	Polyadenylate-binding protein, cytoplasmic and nuclear	PAB1	1.92957	0.0183998
Q5A401		TUB1	1.85844	0.0526545
P83775	Putative NADPH-dependent methylglyoxal reductase GRP2	GRP2	1.84543	0.0188961
Q5AG68	Nucleoside diphosphate kinase	YNK1	1.83714	0.00077224
Q59TU1;Q59TY0		GAD1	1.78275	0.00186699
O42825	GTP-binding protein RHO1	RHO1	1.76587	0.00257046
Q59T41		PNG2	1.76416	0.0745804
Q5A1E8		SDH1;SDH12	1.72876	0.0586663
Q59ZZ5	Citrate synthase	CIT1	1.68651	0.0346937
Q59LB4		THS1	1.67346	0.00193516
Q5AKX0		ACT1	1.60496	0.00660404
Q59L90		HET1	1.56778	0.0879301
Q5A8K2	Alanine--tRNA ligase	ALA1	1.55645	0.00297806
Q5AGZ7		RPL5	1.52537	0.00996759
Q59SM8		MIS11	1.45984	0.00682382
Q5AL34		PSA2	1.4244	0.00398794
Q5AHE9		YIM1	1.38266	0.00707594
Q59PP7;Q59PM9		SHM1	1.37182	0.0134035
Q5A9D4		CSP37	1.35705	0.0397019
Q5ABS1	Cytochrome b-c1 complex subunit 7	QCR7	1.33933	0.089568
Q59VF6		PIL1	1.30349	0.081032
P0CY34	Transcriptional repressor TUP1	TUP1	1.29755	0.0569229
Q5ADI3;Q5AD54		KAR2	1.26746	0.0119268
Q59KV8		LSP1	1.26107	0.0584616
Q59RQ6	Dihydrolipoyl dehydrogenase	LPD1	1.21314	0.0106384
P83779	Pyruvate decarboxylase	PDC11	1.20069	0.0157796
Q8NJN3	Acetyl-coenzyme A synthetase 2	ACS2	1.15815	0.0863305
Q5AD47;Q5AD44;Q5ADH5;Q5ADH6;Q5AD45		CaO19.2021;HGT6;HGT7;HGT8;HXT62	1.1398	0.0841585
Q5A397		SSB1	1.04185	0.0198907
P0CY35;Q59QD6;Q59K68	Elongation factor 1-alpha;Elongation factor 1-alpha 1;Elongation factor 1-alpha 2	TEF1;TEF2	1.01719	0.0837831
Q5A9D9		LYS12	-1.0184	0.0104636
Q5AEN1	Cytochrome c peroxidase, mitochondrial	CCP1	-1.04522	0.101005
Q5AH31		SPX5	-1.04639	0.0353608
P82611	Aconitate hydratase, mitochondrial	ACO1	-1.13689	0.104789
Q59MR4		HEM13	-1.13691	0.110361
Q59WC0		LYS7	-1.18432	0.106663
Q59P52	Phosphoserine aminotransferase	SER1	-1.19522	0.0351669
Q59MF7	Isocitrate dehydrogenase [NADP]	IDP1	-1.22771	0.0496664
Q5AND4		RDI1	-1.25239	0.0109669
Q5AEG8		AIP2	-1.25642	0.0565107
Q5A500	Adenylyl-sulfate kinase	MET14	-1.2908	0.0109387
P30575	Enolase 1	ENO1	-1.29796	0.0185752
Q5AG89	Thioredoxin reductase	TRR1	-1.31664	0.000978168
P0CH96	Adenylosuccinate synthetase	ADE12	-1.42882	0.0605305
Q5A953		ECM4	-1.46278	0.00332672
Q59V07;Q59V43	Isocitrate dehydrogenase [NADP]	IDP2	-1.4702	0.0915169
Q5AML3			-1.47353	0.0582463
Q5A644	Homoaconitase, mitochondrial	LYS4	-1.50441	0.00617403
Q59QY1		HBR2	-1.51009	0.090102
Q59P43		GSP1	-1.51019	0.0122693
Q59QT3		FUR1	-1.51439	0.0840644
P79023	Phospho-2-dehydro-3-deoxyheptonate aldolase, tyrosine-inhibited	ARO4	-1.51606	0.0232864
Q9URB4	Fructose-bisphosphate aldolase	FBA1	-1.54571	0.013357
Q5A8Z4	Superoxide dismutase	SOD2	-1.57498	0.00925205
Q59N40	Aspartate aminotransferase	AAT21	-1.65864	0.00692262
P82612	Phosphoglycerate mutase	GPM1	-1.67852	0.0465522
Q5A109;Q5ADS0		UBI3;UBI4	-1.71358	0.0473121
Q59ZM9;Q59ZG5		AAT1	-1.71575	0.0255576
P31353	Phosphomannomutase	PMM1	-1.71883	0.019331
Q59P14		LYS1	-1.72708	0.0916774
Q5AGX9			-1.73109	0.110313
Q5ACP2		SFA1	-1.79645	0.000689287
Q5AIA2	Homoserine dehydrogenase	HOM6	-1.8031	0.0187723
Q59YS9	Branched-chain-amino-acid aminotransferase	BAT22	-1.82562	0.0153568
Q5AK88			-1.83775	0.0626287
Q59N80	Inosine triphosphate pyrophosphatase	HAM1	-1.8449	0.0591817
P82610	5-methyltetrahydropteroyltriglutamate--homocysteine methyltransferase	MET6	-1.85291	0.00583331
Q5ANP2	Nascent polypeptide-associated complex subunit alpha	EGD2	-1.85833	0.0251132
Q5AMT2		BGL2	-1.88251	0.00138707
Q5A0W5		OYE32	-1.88934	0.000493695
Q5AGE6		THR4	-1.92217	0.0287243
Q59RJ3		CaO19.9673	-1.93247	0.00106868
Q59Z58;Q59ZC1		CaO19.2241;CQR1	-1.95917	0.0210919
Q59PZ0		LSC2	-1.96777	0.00591158
Q59TU5		MRF1	-2.00119	0.0160587
P22011	Peptidyl-prolyl cis-trans isomerase	CYP1	-2.02921	0.0625139
P46273	Phosphoglycerate kinase	PGK1	-2.03446	0.0409616
Q59US9		CAR2	-2.03774	0.0271368
Q59QN6		FDH1;FDH97	-2.08622	0.0367166
Q5ABB2		GLO1	-2.09459	0.00228385
Q9P940	Triosephosphate isomerase	TPI1	-2.10197	0.00845302
Q59M70	NADH-cytochrome b5 reductase 2	MCR1	-2.11566	0.000683721
Q59WW7	Glutathione peroxidase	GPS2	-2.11607	0.0188163
P83776	Hexokinase-2	HXK2	-2.12185	0.0213457
Q5A0E3	Cysteine synthase	CYS4	-2.13253	0.0123279
Q5A7L6		ETR1	-2.13996	0.035097
Q5AMN7			-2.15247	0.0082136
Q5ADM5			-2.15476	0.0336315
Q5AKA5	Cys-Gly metallodipeptidase DUG1	DUG1	-2.15598	0.0397934
Q5A860	Translationally-controlled tumor protein homolog	TMA19	-2.17175	0.0406025
Q5A8H6			-2.18532	0.00978721
Q5AFI8	3-isopropylmalate dehydrogenase	LEU2	-2.21331	0.0198921
Q59L12	Agglutinin-like protein 3	ALS3	-2.2151	0.00512978
Q59Y37		PST2	-2.2349	0.00394373
Q59ZX7			-2.23706	0.000785953
Q5A2Z0		CYP5	-2.24958	0.00694386
Q5AKU5		SIM1	-2.25114	0.030638
Q59T35		OSM1	-2.31356	0.0193009
Q5AF31		IDI1	-2.32518	0.0702233
P83777	Inorganic pyrophosphatase	IPP1	-2.33349	0.000549123
Q5AMP4	Malate dehydrogenase	MDH1-1	-2.35149	0.00388605
Q59XX2		MP65	-2.35859	0.0300007
Q5A1Q0			-2.37878	0.0066288
P0CY20	3'(2'),5'-bisphosphate nucleotidase 1	HAL21	-2.3959	0.0176844
Q5A017	Transaldolase	TAL1	-2.40047	0.0173267
Q59KU9		IFE2	-2.43832	0.042179
Q59NL9			-2.44179	0.00292734
Q59TU0	Nascent polypeptide-associated complex subunit beta	EGD1	-2.46608	0.0377225
Q5AJ84		POX181	-2.47285	0.0216514
Q59UG8		IFR2	-2.51565	0.0014176
Q5AIZ4;Q5AI64;Q5A2T9;Q59Y65;Q59SC0		IFM3	-2.51643	0.00940462
P28870	FK506-binding protein 1	RBP1	-2.53274	0.0406704
Q5ALM6	Peptidyl-prolyl cis-trans isomerase	CPR3	-2.55193	0.0228783
Q59YN7;P34948	Mannose-6-phosphate isomerase	PMI1	-2.55812	0.0259344
Q5AC52;Q5ABT0		PHZ1	-2.5795	0.0181005
Q5AD39		MXR1	-2.58936	0.00127068
Q59P16;Q59K19		XKS1;XKS2	-2.61934	0.00514273
Q5AMM2		HRT2	-2.62395	0.00654694
Q5A5P8		TIF11	-2.65911	0.00379975
Q5A7P9		DOT5	-2.66441	0.0128713
Q59Q76		CMD1	-2.67234	0.0170956
Q5A2G9;Q5A2B7		TRP99	-2.67969	0.00758163
Q5A3V6	3,4-dihydroxy-2-butanone 4-phosphate synthase	RIB3	-2.68338	0.00763079
Q5AG62		GRE3	-2.70856	0.00366337
Q5AC80		ADO1	-2.71547	0.0165426
Q5ABB1		TTR1	-2.74904	0.00619298
Q5A253;Q5A202		PGM2	-2.75186	0.0108616
Q5A940	Multiprotein-bridging factor 1	MBF1	-2.77951	0.0440753
Q5ADT4			-2.79128	0.00760008
Q5A3Y7			-2.81181	0.00581165
Q5AHZ9			-2.81975	0.0113809
P83778	Malate dehydrogenase, cytoplasmic	MDH1	-2.8241	0.00388437
Q59U89			-2.94509	0.0143974
Q5AF44		AHP1	-2.9547	0.00170298
Q5AKX1		GCV3	-2.97606	0.0179428
Q59SM9	Sulfurtransferase	FMP31	-3.06546	0.0335987
Q5ALX8	Adenine phosphoribosyltransferase	APT1	-3.06839	0.0062894
Q59VY8		GAL1	-3.0785	0.000472909
Q5A403			-3.08308	0.0037748
Q5AF03			-3.10518	0.00311422
Q5A915		TXL1	-3.12958	0.00106838
Q9UVL1	Non-histone chromosomal protein 6	NHP6	-3.1848	0.0031884
Q5ADN2		PMU1	-3.22522	0.00710744
Q5AKW4		AGM1	-3.25054	0.000622143
Q5A423		ASR2	-3.35835	0.024587
Q5A784			-3.4832	0.0138103
Q59RC5;Q59KZ5		FMA1	-3.56147	0.00292386
Q5AF37			-3.64722	0.00646238
Q59PZ6		SOL3	-3.79277	0.00327359
Q5A1M1		TFS1	-3.79907	0.00749207
Q5ACN1	Thioredoxin	TRX1	-5.04037	0.0136044
